# Supplementary material for: Effects of Macleaya Cordata Extract on LPS-Induced Intestinal Inflammation and Diarrhea via Modulation of Gut Microbiota
Source: Animals (Basel). 2026 Jun 22;16(12):1922. doi: 10.3390/ani16121922 (PMC13296292; doi:10.3390/ani16121922)
Supplement: Supplementary file 1 [file animals-16-01922-s001.zip]

Archive with 1 entries (1 files):
- animals-4334466-supplementary.pdf
